# Supplementary material for: Detection of Ultra-Rare ESR1 Mutations in Primary Breast Cancer Using LNA-Clamp ddPCR
Source: Cancers (Basel). 2023 May 6;15(9):2632. doi: 10.3390/cancers15092632 (PMC10177270; doi:10.3390/cancers15092632)
Supplement: Supplementary file 1 [file cancers-15-02632-s001.zip]

Archive with 1 entries (1 files):
- cancers-2342865-supplementary.pdf
